# Supplementary material for: Transcriptomic and Metabolomic Differences Between Two Saposhnikovia divaricata (Turcz.) Schischk Phenotypes With Single- and Double-Headed Roots
Source: Front Bioeng Biotechnol. 2021 Oct 28;9:764093. doi: 10.3389/fbioe.2021.764093 (PMC8581353; doi:10.3389/fbioe.2021.764093)
Supplement: Supplementary file 1 [file Table1.XLSX]

## Sheet: Table S1
Title：Transcriptomic and metabolomic analyses reveal the differential mechanisms of the chromone biosynthesis in single-head root and double-head root Saposhnikovia divaricata ( Turcz.) Schischk
Tao Zhang1, Yuqiu Chen1, Qinghe Zhang1, Qiong Li1, Weichen Qi1*, Changbao Chen1*
Key Laboratory of Chinese Medicine Planting and Development, Changchun University of Chinese Medicine, Changchun, P.R. China
* E-Mail: 251073371@qq.com
Table S1. Raw metabolomic data of the single-head root and double-head root (n=6).
Category	ID	Compound name	ESI mode	S_R_1	S_R_2	S_R_3	S_R_4	S_R_5	S_R_6	D_R_1	D_R_2	D_R_3	D_R_4	D_R_5	D_R_6
Alkaloids and derivatives	M138T48	Trigonelline	pos	4468.4	5124.91	5268.69	1993.31	6777.9	6361.55	65338.8	52787.5	68557	54668.6	61171.5	67147.1
Benzenoids	M331T473	[10]-Shogaol	neg	3460.87	2909.21	4031.77	2765.7	3688.96	4082.55	26518.3	51353.4	36470.6	60961.9	69536.6	75883.8
Benzenoids	M333T494	[10]-Paradol	neg	69653.1	53298.3	60305.3	70696.6	70377.7	72434.9	224044	193895	187806	173704	218427	164769
Benzenoids	M577T252	4-O-8',5'-5''-Dehydrotriferulic acid	neg	2158.49	2392.9	2774.16	3128.14	4340.09	2715.27	30916.5	33181.9	28460.2	34560.3	37043.2	39022.1
Benzenoids	M144T160	1-Naphthalenamine	pos	62865.9	61666	61862.7	63612.6	61474.6	62882.9	30969.8	29437.5	29793.2	30336	30083.5	31836
Benzenoids	M171T443	1,4,5-Trimethyl-naphtalene	pos	10919.4	11033.4	11254.3	16801.2	10299.6	14556.3	4635.3	4849.4	4764.99	4706.46	4260.02	11482.2
Benzenoids	M325T414	Citalopram	pos	9911.94	7851.73	8643.4	10436.9	9920.57	6091.43	46755.9	69359.6	75453.3	78683.5	49150.4	82786
Hydrocarbons	M187T415	7-Ethyl-5,6-dihydro-1,4-dimethylazulene	pos	8918.05	9510.63	9242.8	8823.28	9646.48	10038.9	20430.3	21599.5	20421	16784.4	20978.1	20874.5
Lipids and lipid-like molecules	M283T453	Stearic acid	neg	2005.45	2886.82	2136.63	2855.94	1924.29	3458.17	5899.47	6987.72	5827.85	7115.77	8407.93	7826.26
Lipids and lipid-like molecules	M293T161	Ethyl (S)-3-hydroxybutyrate glucoside	neg	109023	119091	130503	119591	125590	135225	424380	430141	409018	414620	446644	413203
Lipids and lipid-like molecules	M425T161	Prenyl arabinosyl-(1-&gt;6)-glucoside	neg	37371.6	32694	36647.4	35617.6	30477.8	37303.3	13495.4	13994.2	13633.7	14820.1	12368.4	15476.5
Lipids and lipid-like molecules	M443T149	Cynaroside A	neg	159531	127861	154331	149682	142609	142291	31030.9	28911.7	30384.3	33340.3	34383.5	32710.9
Lipids and lipid-like molecules	M453T281	Ganodosterone	neg	8195.18	4878.26	2869.89	2412.78	7133.9	6504.72	1964.26	949.779	2883.27	770.542	1911.73	3810.51
Lipids and lipid-like molecules	M697T276	PG 31:5; PG(9:0/22:5)	neg	5121.23	3815.23	5985.77	5306.82	7191.62	3747.63	2074.29	1886.8	1696.61	2318.66	2005.06	2531.91
Lipids and lipid-like molecules	M925T317	Saikosaponin C	neg	8736.11	6629.34	9210.09	9843.82	7948.73	8881.54	674.313	826.218	908.672	1248.19	861.553	728.552
Lipids and lipid-like molecules	M955T301	Ginsenoside Ro	neg	233386	205506	242703	230681	221587	231226	68115.7	89058.6	74938.2	94271.8	89022.4	96749.1
Lipids and lipid-like molecules	M145T144	3-Hexenedioic acid	pos	12187.5	25341.8	14560	14420.7	13247.6	16615.9	58416.5	52609.4	52530.2	53706.4	59270.6	63740.9
Lipids and lipid-like molecules	M149T275	2,4-Dimethyl-1-(1-methylethyl)-benzene	pos	19004	19484.9	20519.2	20007.5	17140	18108.6	9083.43	8304.29	9766.15	8019.3	9705.31	9763.66
Lipids and lipid-like molecules	M177T275	Geraniol	pos	7220.54	8616.11	7711.56	8641.23	8469.66	8125.45	4485.56	3383.82	4181.42	3529.31	3997.03	4166.83
Lipids and lipid-like molecules	M195T263	(S)-p-Mentha-1,8-dien-10-yl acetate	pos	20503.2	20737	20050	22951.6	19278.5	19754.8	8021.81	6589.54	6098.56	6925.92	7077.89	6575.71
Lipids and lipid-like molecules	M195T275	Perillyl acetate	pos	142518	139849	141070	137702	141161	138411	65642.6	63707.5	71855.5	65716	67725.8	66974.6
Lipids and lipid-like molecules	M203T442	alpha-Curcumene	pos	15978.9	14650.2	17728	15126.7	15923.3	18213.7	5214.17	5898.24	4859.23	3179.39	5663.54	5305.59
Lipids and lipid-like molecules	M205T441	(-)-beta-Elemene	pos	21347.8	20813.3	22449.8	23203.7	20516.3	20806.8	6452.51	4962.13	5181.42	9485.67	4157.96	4619.9
Lipids and lipid-like molecules	M213T262	Dihydrojasmonic acid	pos	55091.5	50355	54351.1	50384.1	54515.8	57012.3	15576.8	16714.5	15218.4	15466.5	15294.1	16085.3
Lipids and lipid-like molecules	M213T275	Dihydrojasmonic acid	pos	398328	382838	406712	370206	393062	395795	191402	188302	205052	193436	199499	189709
Lipids and lipid-like molecules	M219T413	Xanthorrhizol	pos	45970.1	51625.4	54105.4	54121.3	53388.3	48215.1	26642	26310.4	26482.8	25201.5	24937	20459.5
Lipids and lipid-like molecules	M275T263	Nandrolone	pos	171551	157780	162615	153477	158011	157556	45618.6	45851.6	46464.2	47767.1	45170.2	44792.9
Lipids and lipid-like molecules	M275T360	Hemigossypolone	pos	99700.1	100568	100926	97752.9	101973	107818	33127.5	50237.9	45720.3	45100.9	50240.6	35857.5
Lipids and lipid-like molecules	M275T385	Nandrolone	pos	17212.3	16742.6	17979.8	16266.3	16485.8	16001.7	63049.9	64324.4	63108.3	62791.2	58602.6	60352.6
Lipids and lipid-like molecules	M277T275	Palmitelaidic acid	pos	188665	196972	200129	175552	197075	182702	82758.5	87138.5	82676.6	80227.8	87581.1	82948
Lipids and lipid-like molecules	M299T421	Norethindrone	pos	12505	12616.2	12850.7	16758.1	12918.8	15849.3	35597.9	35906.7	34255.1	33815.5	31827.5	32638.8
Lipids and lipid-like molecules	M301T427	4-Ketoretinol	pos	3928.47	5796.49	3844.05	5108	5370.88	3642.93	1599.46	2299.58	1203.6	3559.47	3131.37	1915.93
Lipids and lipid-like molecules	M303T414	(5.alpha.)-Androstane-3,11,17-trione	pos	28209	28978.4	28544.7	29011.9	27865.7	27439.7	173324	173891	293946	297517	176919	291348
Lipids and lipid-like molecules	M360T63	Turanose	pos	32776.1	45565.2	41032.1	40381.9	38957.1	31344.5	78933.9	83546.9	81701.5	77579.2	74736.8	73667.3
Lipids and lipid-like molecules	M489T275	21beta-Hydroxyhederagenin	pos	5128.46	5635.06	6054.13	5560.33	5789.94	4928.1	2094.67	1954.8	1951.51	1859.29	1985.4	1958.18
Lipids and lipid-like molecules	M698T453	TG 39:3; TG(12:3/13:0/14:0)	pos	61785.9	59127.7	54618.9	57265.9	59440.3	56965.6	270012	273692	231629	273556	260699	258389
Lipids and lipid-like molecules	M737T374	TG 43:11; TG(12:3/12:3/19:5)	pos	4228.93	3499.92	2582.09	4191.56	3331.07	3366.01	9934.36	18015.2	17437.7	17819.2	17192	11054.5
Lipids and lipid-like molecules	M737T399	TG 43:11; TG(12:3/12:3/19:5)	pos	3084.36	2296.35	1992.08	2843.87	2350.23	2902.07	11964.9	12512.9	10656.3	11120.3	10964.4	9562.91
Nucleosides, nucleotides, and analogues	M274T73	2'-Deoxyadenosine	pos	31380.2	33615.3	33736.8	33045.4	33804.5	36714.1	7803.94	7519.45	7702.68	5258.34	7044.8	6372.72
Nucleosides, nucleotides, and analogues	M348T73	Adenosine 5'-monophosphate	pos	4605.21	2893.6	6541.82	6282.1	4602.84	6271.87	20730.4	18297	18450.6	16998.9	17218.3	18832.7
Organic acids and derivatives	M130T87	L-Leucine	neg	55962.6	53349.6	49096.7	49944	49342.5	49903.6	24086.2	21584	26069.2	20987.4	24764	23948.2
Organic acids and derivatives	M154T43	L-Histidine	neg	68975.3	90026	71491.6	73687.3	70908.9	65369.8	27474.9	23041.3	28851.9	22465.7	25887.4	22594.3
Organic acids and derivatives	M221T149	Gly-Phe	neg	1983.34	2969.91	3086.4	3542.08	3694.54	2903.32	1033.65	1343.36	851.052	945.646	595.998	1766.72
Organic acids and derivatives	M116T48	Proline	pos	160450	153395	140998	150032	145920	159791	61402.2	61459.1	61653.3	61446	63900.1	63104.5
Organic acids and derivatives	M133T48	Asparagine	pos	143271	137800	137878	139420	141056	145235	72162.9	65987.7	68377.6	70775	62739.2	67899.7
Organic acids and derivatives	M156T42	Histidine	pos	16394.4	17674.5	16552.6	20982.2	15715.8	18056.2	6439.7	9173.78	6181.22	6543.36	5325.45	12147.9
Organic acids and derivatives	M166T55	Phenylalanine	pos	7023.52	4122.4	4985.62	3394.39	5640.98	3561.17	9901.91	13154.8	9104.78	8448.84	9406.24	9708.05
Organic acids and derivatives	M174T128	N-Acetyl-L-glutamate 5-semialdehyde	pos	3265.51	2556.69	2626.02	2687.32	2934	3260.08	1503.03	1069.24	2200.73	879.304	1241.1	1576.29
Organic acids and derivatives	M187T115	3-Fumarylpyruvate	pos	7144.91	6763.13	6862.67	6649.42	6901.11	6982.75	2260.36	1265.56	1195.28	2010.93	1375.56	1272.04
Organic acids and derivatives	M217T109	Valyl-Valine	pos	17468.4	16050.4	17458.3	16509.8	15874.9	15195.6	6158.82	4562.66	6288.5	5215.95	4168.46	6183.36
Organic acids and derivatives	M219T126	Ser-Ile	pos	68093.9	64888.7	66593.8	64594.2	67877.6	66178.1	29214	28828.7	27495.8	27642	27616.2	29464.4
Organic acids and derivatives	M223T128	Gly-Phe	pos	17325.9	19914.3	18175	17977.9	17615.6	18756	8359.92	5595.4	5497.04	6856.58	5767.5	1581.26
Organic acids and derivatives	M231T146	DL-Leu-DL-Val	pos	59128.9	62075.3	61474.4	60952.2	64002.1	56579.2	16616.5	32426.6	35723.3	16906.5	19124.5	18931.9
Organic acids and derivatives	M233T130	Thr-Leu	pos	38449.1	37926.9	37840.4	37924.7	38462	37592.5	14267.8	12639.1	13479.5	13321	13048.7	14909.6
Organic acids and derivatives	M233T75	Ile-Thr	pos	6801.06	4356.11	8730.1	2736.11	3856.99	7242.17	2201	2137.03	1791.84	2520.32	1518.79	2684.73
Organic acids and derivatives	M233T92	Asp-Val	pos	2631.75	3312.39	3626.39	2552.85	3351.5	4462.89	1816.22	1578.84	909.701	1096.84	1661.01	2022.75
Organic acids and derivatives	M245T160	Isoleucyl-Leucine	pos	64646.4	68528.5	71027.2	55053.3	66385.1	64354.1	30620.3	23831.5	30888	25193.7	26341.6	30631.5
Organic acids and derivatives	M253T137	Ser-Phe	pos	15730.1	15501.5	14472.2	14489.9	14623.2	14957.8	5001.56	5063.61	5631.72	5696.39	5457.52	5459.8
Organic acids and derivatives	M260T127	Gln-Ile	pos	35037.8	35285.1	32943.2	33767.6	35749.9	33967.8	15506.7	14328.6	15034.6	14675.2	14483.3	18147.5
Organic acids and derivatives	M261T133	Glu-Leu	pos	53650.1	42611.7	43017.7	42615.3	41907.7	44552.7	17342.4	18248.6	21735	17442.1	16911.2	20569.8
Organic acids and derivatives	M262T47	Glu-Asn	pos	9075.39	11166.5	9300.65	8512.33	11639	13434.1	1954.71	4841.07	4364.62	4282.44	1774.14	5480.09
Organic acids and derivatives	M265T150	Val-Phe	pos	46119	45684	47917.9	43373.9	42949.4	46271.4	12528.5	12178.4	9643.99	14505.8	10819.1	10885.2
Organic acids and derivatives	M267T141	Thr-Phe	pos	14138.3	12407.3	12839.5	14262.5	13449.3	12453.3	6434.01	6062.42	5664.09	4710.36	6476.1	5877.78
Organic acids and derivatives	M276T48	Gln-Glu	pos	73423.9	68120.1	69436.6	74244.1	75701.3	75690.1	21716.3	16868.4	20749.5	20235.9	17297.2	23592.9
Organic acids and derivatives	M280T137	Asn-Phe	pos	8993.12	8955.31	9069.39	9743.31	9212.27	9747.84	3798.91	2754.91	2918.11	2545.72	2997.81	2994.63
Organic acids and derivatives	M281T126	Tyr-Val	pos	7813.59	6858.07	6387.82	6228.11	8467.35	7450.08	3012.39	3731.82	3135.7	3408.6	2565.55	3828.39
Organic acids and derivatives	M294T138	Gln-Phe	pos	12677.6	11224.4	12156.3	11762.4	12757.3	12610.6	4497.2	4916.92	5237.43	4710.06	4428.47	5622.41
Organic acids and derivatives	M295T128	Aspartame	pos	119306	120384	117657	122652	116339	121468	38897	41560.5	41340.6	40282	40560.2	40564.6
Organic acids and derivatives	M295T152	Tyr-Ile	pos	13167.6	15660.4	17557	19236.1	16706.2	19896.4	6386.25	5903.1	6497.92	6034.23	5852.13	5915.06
Organic acids and derivatives	M90T47	D-Alanine	pos	1156.99	1145.06	2086.59	879.427	1283.44	1228.12	1447.76	6343.6	6757.63	6386.54	5867.58	6361.3
Organic oxygen compounds	M325T157	trans-o-Coumaric acid 2-glucoside	neg	12408	10332.2	8064.5	11169.8	12336.1	11430.9	4047.42	3895.05	2990.6	3833.73	4458.39	4679.81
Organic oxygen compounds	M399T128	Isopropyl apiosylglucoside	neg	315901	312789	298849	308496	301638	293274	114833	106385	114178	113465	111627	110830
Organic oxygen compounds	M429T116	2,3-Butanediol apiosylglucoside	neg	32493.8	31916.7	29490.6	28590.2	28994.9	30605.4	189097	177396	187020	174976	179429	190229
Organic oxygen compounds	M503T168	(S)-Multifidol 2-[apiosyl-(1-&gt;6)-glucoside]	neg	166046	139632	160174	155092	144027	148688	43432.1	51319	42190.7	49348.5	51584.4	55286.3
Organic oxygen compounds	M673T222	6'-Sialyl-N-acetyllactosamine	neg	3365.19	3227.41	1992.71	2392.56	3569.37	2984.3	4581.41	6405.46	5859.48	6176.26	6988.65	6873.13
Organic oxygen compounds	M289T145	Glucosylisomaltol	pos	44054.7	66452.1	47472.9	70303.6	57556.3	45110.4	199151	168608	179769	186042	209130	203539
Organic oxygen compounds	M344T157	cis-beta-D-Glucosyl-2-hydroxycinnamate	pos	13775.7	14964.2	13973.5	14151.1	13333.6	14688.1	4430.64	5412.75	4077.6	4813.37	5931.29	4382.57
Organic oxygen compounds	M441T195	3,5-Dihydroxyphenyl 1-O-(6-O-galloyl-beta-D-glucopyranoside)	pos	160305	150420	157625	146880	144985	153899	349957	355200	339819	345232	345866	339966
Organoheterocyclic compounds	M249T144	L-Tryptophan	neg	16857.5	12168	16219.3	15279.6	14474.8	16180.6	39130.3	48383.8	47840.4	36769	31927.2	45499.4
Organoheterocyclic compounds	M329T454	11-Hydroxy-delta-9-THC	neg	2547.36	2948.53	4383.75	3785.53	3245.82	3517.86	7514.27	8044.85	6905.44	12170	11243.3	12846.6
Organoheterocyclic compounds	M124T49	Isonicotinic acid	pos	189031	174505	179015	182893	198040	202598	86515.1	88729.3	91865.9	88405.9	95328.2	94870.1
Organoheterocyclic compounds	M124T72	Isonicotinic acid	pos	10982.8	10222.6	9519.7	13274.3	11088.7	13127.9	5734.59	5437.07	5154.97	5224.52	5260.6	4636.59
Organoheterocyclic compounds	M217T142	L-1,2,3,4-Tetrahydro-beta-carboline-3-carboxylic acid	pos	36517.8	35700.4	37778.1	35767.3	36015.3	34826.3	6688.07	8114	5644.3	6655.42	6605.81	7694.48
Organoheterocyclic compounds	M221T125	Indole-3-pyruvic acid	pos	32461.7	30837.6	30804.8	31169.5	32560.4	30688.5	15110.4	15350.5	15373	15657.5	15043.3	17401.2
Organoheterocyclic compounds	M228T54	Lipoamide	pos	41816.7	40222.1	41313.5	42646.7	41331.2	44828.3	109312	113355	118332	113901	115030	123470
Organoheterocyclic compounds	M293T232	(S)-Angelicain	pos	28749.7	22761.4	23650.3	30454.1	35002.3	27852	57037.5	59191.9	72045	64568.7	72792.5	65205.7
Organoheterocyclic compounds	M353T275	Anileridine	pos	276765	264416	265851	263512	264128	252887	117184	114490	119395	104656	119132	134063
Organoheterocyclic compounds	M411T352	Risperidone	pos	56514.6	54171.3	70991.6	67673.6	54606.6	69582.7	23956.4	24725.2	22910.6	23678.5	25290.9	26307.8
Organoheterocyclic compounds	M70T48	1-Pyrroline	pos	81330.9	75640.4	79420.8	72720.6	79641	81051.3	30412.5	31519.1	32154.8	29378.1	31667.4	30002.2
Organooxygen compounds	M447T166	Benzyl O-[arabinofuranosyl-(1-&gt;6)-glucoside]	neg	25017	20811.2	20616	26739.5	23615.1	27206.7	5222.99	6923.52	5330.32	6751.03	19806.9	10924.8
Phenylpropanoids and polyketides	M191T195	5,7-Dihydroxy-4-methylcoumarin	neg	47262.8	39578.3	45428.8	43869.9	44738.5	46806.9	95812.7	102368	93382	112174	103888	99601
Phenylpropanoids and polyketides	M201T234	Xanthotoxol	neg	12073.4	10016.8	11347	11312.1	11796.4	11268.6	3405.91	4634.81	4297.39	4409.98	4810.97	3921.26
Phenylpropanoids and polyketides	M369T164	5-Hydroxy-6-methoxycoumarin 7-glucoside	neg	18762.3	17165.1	17223.3	19376.3	20676.4	17853.9	40347.1	31098.9	37257.9	35369.1	40806.4	39817.4
Phenylpropanoids and polyketides	M373T51	p-Hydroxyphenethyl trans-ferulate	neg	101302	63594.4	109432	113418	102860	104562	34269.8	61114.5	16683.5	48334.6	54283.6	63421.6
Phenylpropanoids and polyketides	M161T293	6-Methylcoumarin	pos	5342.85	7053.56	6470.92	5391.31	6034.36	5185.9	1569.45	1300.5	3012.32	1754.94	1895.53	3291.92
Phenylpropanoids and polyketides	M187T278	Psoralen	pos	427.345	452.786	647.023	437.633	476.326	509.677	2847.87	2931.06	2101.34	2647.43	2879.08	2090.07
Phenylpropanoids and polyketides	M193T173	6,7-dihydroxy-4-methyl-2H-chromen-2-one	pos	27044.9	29149.3	29661.3	30634.5	26639.1	31351.6	78370.1	76066.1	77110.9	78415.9	73170.2	74829.2
Phenylpropanoids and polyketides	M193T240	6,7-dihydroxy-4-methyl-2H-chromen-2-one	pos	14496.7	16305.6	16836.2	18383.5	19048.5	14842.5	45002.2	41543.3	44104.4	45282.4	47713.1	45432.7
Phenylpropanoids and polyketides	M203T233	Xanthotoxol	pos	5949.46	6996.71	7051.57	6827.59	6740.01	7650.26	2261.3	3029.6	4682.88	3141.94	2597.96	3430.65
Phenylpropanoids and polyketides	M203T340	7-Allyloxycoumarin	pos	37644.3	37284.5	35394.7	30059.9	34487	38322.2	85311	101396	78505.2	76444.2	84283.3	81497.7
Phenylpropanoids and polyketides	M205T342	8-Acetyl-7-hydroxycoumarin	pos	5468.13	6071.9	5758.29	6626	9290.52	5342.1	15284	12828.4	14143.2	13722.3	13186.9	13840.1
Phenylpropanoids and polyketides	M207T307	5,7-Dimethoxycoumarin	pos	1594.61	1085.63	1727.09	1291.38	1744.53	1727.87	6268.06	5807.68	5818.82	6121.93	6149.53	5412.63
Phenylpropanoids and polyketides	M217T284	Methoxsalen	pos	4567.15	3121.09	2505.71	5138.58	2933.63	2765.13	104951	106504	110369	102452	104310	102219
Phenylpropanoids and polyketides	M217T300	Bergapten	pos	12109.9	12431	13399.2	11344.3	11399.8	11621.5	104479	117908	118561	104240	106302	107159
Phenylpropanoids and polyketides	M221T242	5,7-Dimethoxy-4-methylcoumarin	pos	1463.76	3165.27	1493.51	1552.47	1478.01	2217.75	6689.62	7571.06	7256.56	6412.74	6548.91	7031.22
Phenylpropanoids and polyketides	M261T279	Kanzonol Q	pos	2543.65	2269.55	2112.73	2172.13	2064.78	2095.23	6962.58	5334.69	4757.04	3943.52	5817.52	3908.4
Phenylpropanoids and polyketides	M275T415	Rutacultin	pos	82576.6	83774.3	82354.3	82494	82132.6	81185	8952.07	9283.69	9010.39	9086.58	9039.12	9692.48
Phenylpropanoids and polyketides	M277T301	5-De-O-methyltoddanol	pos	601131	602689	599648	592537	587005	570140	1254431	1206429	1202962	1191173	1211713	1184278
Phenylpropanoids and polyketides	M419T146	Cudraflavone A	pos	6816.37	8053.73	5808.56	8902.29	5554.62	7915.33	46930	36025.4	40047.7	50411.4	42891.3	58326.7
Phenylpropanoids and polyketides	M514T142	Trans-Zeatin-riboside-O-glucoside	pos	4883.36	3935.56	5149.56	1592.99	4742.1	4459.5	9548.7	9365.7	8002.27	9781.66	8732.03	10451.5
other compound	M221T182	Isofraxidin	neg	7895.57	6071.1	6198.4	5917.04	8197.26	5480.03	16282.1	12637.3	16841.9	12993.3	13751.6	21135.1
other compound	M455T155	Lobaric acid	neg	5033.63	3770.39	6098.35	7755.06	7238.33	6353.89	16731.5	20459.8	16203.4	17461.4	22519.3	20859.6
other compound	M189T130	Linsidomine cation	pos	5317	5497.77	5527.32	4780.59	4637.74	5206.46	2105.15	2185.12	2726.68	2883.6	1533.37	2383.42
other compound	M209T163	Fraxetin	pos	1692.63	1878.53	1829.25	1333.7	1647.88	1961.56	5866.41	4830.11	6113.74	5694.71	4448.65	4974.74
other compound	M223T158	Fraxidin	pos	25195.5	28201.8	38380.6	25272.5	27312.9	28925.7	81427.1	64084.1	56773.8	55030.9	55104.3	58879.3
other compound	M223T183	Fraxidin	pos	22195.7	17906.7	21264.1	20472.7	20143.6	21104	65200.3	64019.9	64790.8	62906.6	66641.8	66141.4
other compound	M271T414	Trenbolone	pos	12293.7	13029.4	13820.5	13078.9	12292	12094.5	83782.4	85881.8	90868.7	84737.5	84338	78811.4
other compound	M293T263	9-Oxo-10E,12Z,15Z-octadecatrienoic acid	pos	126565	124296	126260	122195	125979	125841	35882.8	37267	36668.3	36414.8	37739.7	34956.5
other compound	M295T275	9-Oxo-10(E),12(E)-octadecadienoic acid	pos	489512	507948	512916	507535	509003	485227	230393	235326	238727	221155	238285	231530
other compound	M295T439	9-Oxo-10(E),12(E)-octadecadienoic acid	pos	2088.3	2193.42	2401.68	1881.05	2348.55	2536	144731	139568	143035	141263	135577	136192
other compound	M296T155	Butralin	pos	6532.68	7212.22	6589.78	6228.77	6967.27	9026.53	21169.4	22096.8	22840	19706.9	20155.4	22749.6
other compound	M311T262	9-Oxo-11-(3-pentyl-2-oxiranyl)-10E-undecenoic acid	pos	12147.7	12270.1	12127.2	12431.9	11563.1	3428.92	4716.1	4114.74	3820.46	3812.35	5615.22	4578.23
other compound	M313T275	(??)-(E)-13-Hydroxy-10-oxo-11-octadecenoic acid	pos	41099.8	42943.7	40971.8	39726.5	42154.3	40611.7	19702.8	19326.9	21009.5	18774.3	19837.5	20161.6
other compound	M353T341	Monolinolenin (9c,12c,15c)	pos	8679.64	15066	10286.5	9844.45	11540.9	10228.3	3957.39	4188.23	5018.03	5090.36	3098.22	4539.02
other compound	M375T360	Budlein A	pos	3301192	3331897	3110935	3084302	3297754	3325910	1227474	1118285	1089467	1119103	1173651	1121816
other compound	M388T397	Pyraclostrobin	pos	3180.29	2524.82	2634.54	1811.19	2226.07	2461.46	231.8	214.239	230.03	207.407	207.164	214.046

## Sheet: Table S2
Table S2. Summary of the fold changes of the metabolomic data of the single-headed roots and double-headed roots.
Category	ID	Compound name	ESI mode	regulated	fold change	t.test_p.value	t.test_q.value	VIP
other compound	M295T439	9-Oxo-10(E),12(E)-octadecadienoic acid	pos	up	62.4854	4.36e-10	3.11e-08	3.96457
Phenylpropanoids and polyketides	M217T284	Methoxsalen	pos	up	29.9936	7.66e-07	1.29e-05	3.60229
Benzenoids	M331T473	[10]-Shogaol	neg	up	15.3171	2.46e-06	3.33e-05	3.19348
Alkaloids and derivatives	M138T48	Trigonelline	pos	up	12.3245	1.53e-05	0.000151	3.09491
Benzenoids	M577T252	4-O-8',5'-5''-Dehydrotriferulic acid	neg	up	11.6045	6.7e-08	1.85e-06	3.06408
Phenylpropanoids and polyketides	M217T300	Bergapten	pos	up	9.10922	3.2e-14	4.37e-11	2.91226
Lipids and lipid-like molecules	M303T414	(5.alpha.)-Androstane-3,11,17-trione	pos	up	8.27375	9.35e-06	9.97e-05	2.79351
Benzenoids	M325T414	Citalopram	pos	up	7.60914	4.14e-08	1.25e-06	2.76712
other compound	M271T414	Trenbolone	pos	up	6.63656	1.68e-14	3.06e-11	2.71208
Phenylpropanoids and polyketides	M419T146	Cudraflavone A	pos	up	6.37925	7.91e-09	3.11e-07	2.47556
Organic oxygen compounds	M429T116	2,3-Butanediol apiosylglucoside	neg	up	6.03074	2.13e-13	1.66e-10	2.62036
Phenylpropanoids and polyketides	M187T278	Psoralen	pos	up	5.25176	4.71e-09	2.09e-07	2.52354
Lipids and lipid-like molecules	M698T453	TG 39:3; TG(12:3/13:0/14:0)	pos	up	4.49014	6.28e-12	1.36e-09	2.39484
Lipids and lipid-like molecules	M737T399	TG 43:11; TG(12:3/12:3/19:5)	pos	up	4.31715	9.57e-08	2.48e-06	2.37402
Lipids and lipid-like molecules	M737T374	TG 43:11; TG(12:3/12:3/19:5)	pos	up	4.3139	2.26e-06	3.13e-05	2.32069
Organic acids and derivatives	M90T47	D-Alanine	pos	up	4.26298	0.00141963	0.006737	2.12686
Phenylpropanoids and polyketides	M207T307	5,7-Dimethoxycoumarin	pos	up	3.87943	4.7e-06	5.73e-05	2.28949
Lipids and lipid-like molecules	M275T385	Nandrolone	pos	up	3.69684	1.29e-13	1.17e-10	2.25556
Phenylpropanoids and polyketides	M221T242	5,7-Dimethoxy-4-methylcoumarin	pos	up	3.6506	9.98e-05	0.000727	2.21062
Nucleosides, nucleotides, and analogues	M348T73	Adenosine 5'-monophosphate	pos	up	3.54285	9.97e-05	0.000727	2.19226
Lipids and lipid-like molecules	M145T144	3-Hexenedioic acid	pos	up	3.53078	2.71e-05	0.000244	2.19383
Organic oxygen compounds	M289T145	Glucosylisomaltol	pos	up	3.46348	3.73e-06	4.76e-05	2.18018
Lipids and lipid-like molecules	M293T161	Ethyl (S)-3-hydroxybutyrate glucoside	neg	up	3.43427	5.23e-09	2.29e-07	2.17181
other compound	M223T183	Fraxidin	pos	up	3.16606	3.96e-08	1.21e-06	2.11315
other compound	M455T155	Lobaric acid	neg	up	3.15134	1.8e-05	0.000175	2.06369
other compound	M209T163	Fraxetin	pos	up	3.08679	4.42e-08	1.31e-06	2.06469
other compound	M296T155	Butralin	pos	up	3.02459	2.62e-07	5.55e-06	2.06534
Benzenoids	M333T494	[10]-Paradol	neg	up	2.9303	2.94e-08	9.5e-07	2.02004
Organoheterocyclic compounds	M329T454	11-Hydroxy-delta-9-THC	neg	up	2.87459	2.99e-05	0.000265	1.91359
Lipids and lipid-like molecules	M283T453	Stearic acid	neg	up	2.75523	1.46e-05	0.000145	1.93921
Organoheterocyclic compounds	M228T54	Lipoamide	pos	up	2.74986	1.05e-12	4.68e-10	1.97333
Organoheterocyclic compounds	M249T144	L-Tryptophan	neg	up	2.73691	7.43e-07	1.27e-05	1.91521
Phenylpropanoids and polyketides	M193T240	6,7-dihydroxy-4-methyl-2H-chromen-2-one	pos	up	2.69312	3.02e-07	6.11e-06	1.95871
Phenylpropanoids and polyketides	M193T173	6,7-dihydroxy-4-methyl-2H-chromen-2-one	pos	up	2.62472	1.18e-08	4.32e-07	1.93396
Lipids and lipid-like molecules	M299T421	Norethindrone	pos	up	2.44367	2.44e-06	3.32e-05	1.85508
Phenylpropanoids and polyketides	M203T340	7-Allyloxycoumarin	pos	up	2.38018	2.45e-08	8.07e-07	1.81443
other compound	M221T182	Isofraxidin	neg	up	2.3552	1.2e-05	0.000124	1.68808
Organoheterocyclic compounds	M293T232	(S)-Angelicain	pos	up	2.31995	2.96e-06	3.91e-05	1.75742
Phenylpropanoids and polyketides	M261T279	Kanzonol Q	pos	up	2.31736	0.000133753	0.000928	1.71318
Organic oxygen compounds	M441T195	3,5-Dihydroxyphenyl 1-O-(6-O-galloyl-beta-D-glucopyranoside)	pos	up	2.27109	8.69e-10	5.47e-08	1.78747
Phenylpropanoids and polyketides	M191T195	5,7-Dihydroxy-4-methylcoumarin	neg	up	2.26843	8.57e-10	5.44e-08	1.77173
Phenylpropanoids and polyketides	M514T142	Trans-Zeatin-riboside-O-glucoside	pos	up	2.25666	0.00417385	0.016436	1.67694
Hydrocarbons	M187T415	7-Ethyl-5,6-dihydro-1,4-dimethylazulene	pos	up	2.15535	1.4e-07	3.4e-06	1.71091
Phenylpropanoids and polyketides	M205T342	8-Acetyl-7-hydroxycoumarin	pos	up	2.15279	0.000120121	0.00085	1.68705
other compound	M223T158	Fraxidin	pos	up	2.14266	5.96e-06	6.97e-05	1.66967
Organic oxygen compounds	M673T222	6'-Sialyl-N-acetyllactosamine	neg	up	2.10389	8.98e-05	0.000665	1.63033
Organic acids and derivatives	M166T55	Phenylalanine	pos	up	2.07897	0.000481208	0.002716	1.59489
Lipids and lipid-like molecules	M360T63	Turanose	pos	up	2.04369	1.93e-05	0.000185	1.62921
Phenylpropanoids and polyketides	M277T301	5-De-O-methyltoddanol	pos	up	2.04072	4.22e-14	5.11e-11	1.66595
Phenylpropanoids and polyketides	M369T164	5-Hydroxy-6-methoxycoumarin 7-glucoside	neg	up	2.02325	2.93e-07	5.97e-06	1.62793
Organoheterocyclic compounds	M221T125	Indole-3-pyruvic acid	pos	down	0.498274	9.2e-09	3.56e-07	1.64424
Lipids and lipid-like molecules	M213T275	Dihydrojasmonic acid	pos	down	0.497413	5.47e-12	1.24e-09	1.64686
Lipids and lipid-like molecules	M301T427	4-Ketoretinol	pos	down	0.495088	0.00446467	0.017332	1.48096
Organic acids and derivatives	M174T128	N-Acetyl-L-glutamate 5-semialdehyde	pos	down	0.488741	0.00150989	0.007082	1.58467
Lipids and lipid-like molecules	M219T413	Xanthorrhizol	pos	down	0.488031	1.84e-07	4.18e-06	1.65643
Benzenoids	M144T160	1-Naphthalenamine	pos	down	0.487375	9.64e-11	9.82e-09	1.66924
Lipids and lipid-like molecules	M177T275	Geraniol	pos	down	0.486711	3.85e-07	7.4e-06	1.50523
Organoheterocyclic compounds	M124T49	Isonicotinic acid	pos	down	0.484614	1.56e-09	8.6e-08	1.67193
Organic acids and derivatives	M133T48	Asparagine	pos	down	0.482967	1.07e-08	4e-07	1.67849
other compound	M313T275	(??)-(E)-13-Hydroxy-10-oxo-11-octadecenoic acid	pos	down	0.480036	2.31e-11	3.63e-09	1.69056
Lipids and lipid-like molecules	M149T275	2,4-Dimethyl-1-(1-methylethyl)-benzene	pos	down	0.478209	3.33e-08	1.04e-06	1.67461
Lipids and lipid-like molecules	M195T275	Perillyl acetate	pos	down	0.477717	1.16e-08	4.25e-07	1.69353
Phenylpropanoids and polyketides	M373T51	p-Hydroxyphenethyl trans-ferulate	neg	down	0.467276	0.00821432	0.02835	1.56646
Phenylpropanoids and polyketides	M203T233	Xanthotoxol	pos	down	0.464492	0.00030401	0.001854	1.68426
Benzenoids	M171T443	1,4,5-Trimethyl-naphtalene	pos	down	0.463485	0.00162415	0.007521	1.63571
other compound	M295T275	9-Oxo-10(E),12(E)-octadecadienoic acid	pos	down	0.463264	4.72e-13	2.72e-10	1.72789
Organoheterocyclic compounds	M124T72	Isonicotinic acid	pos	down	0.461011	2.51e-06	3.4e-05	1.6479
Organic acids and derivatives	M130T87	L-Leucine	neg	down	0.459817	2.55e-08	8.37e-07	1.72035
Organic acids and derivatives	M233T92	Asp-Val	pos	down	0.455686	0.000561176	0.003106	1.62288
Organic acids and derivatives	M281T126	Tyr-Val	pos	down	0.455559	2.06e-06	2.92e-05	1.70559
Organoheterocyclic compounds	M353T275	Anileridine	pos	down	0.446546	2.47e-07	5.33e-06	1.69348
other compound	M189T130	Linsidomine cation	pos	down	0.446197	0.000136916	0.000944	1.72668
Organic acids and derivatives	M260T127	Gln-Ile	pos	down	0.445829	4.69e-07	8.69e-06	1.75588
Organic acids and derivatives	M267T141	Thr-Phe	pos	down	0.442798	6.21e-07	1.1e-05	1.76249
Lipids and lipid-like molecules	M277T275	Palmitelaidic acid	pos	down	0.441094	2.2e-10	1.79e-08	1.77614
Organic acids and derivatives	M156T42	Histidine	pos	down	0.434744	0.000530903	0.002959	1.7489
Organic acids and derivatives	M245T160	Isoleucyl-Leucine	pos	down	0.42951	1.11e-07	2.79e-06	1.7912
Lipids and lipid-like molecules	M275T360	Hemigossypolone	pos	down	0.427582	4.99e-05	0.000406	1.78973
Organic acids and derivatives	M219T126	Ser-Ile	pos	down	0.427549	1.35e-12	5.08e-10	1.81437
Organic acids and derivatives	M261T133	Glu-Leu	pos	down	0.418286	3.04e-08	9.7e-07	1.8251
other compound	M311T262	9-Oxo-11-(3-pentyl-2-oxiranyl)-10E-undecenoic acid	pos	down	0.416719	0.0111493	0.03642	1.53253
Organic acids and derivatives	M116T48	Proline	pos	down	0.409588	1.11e-08	4.1e-07	1.84573
Organic acids and derivatives	M294T138	Gln-Phe	pos	down	0.401872	3.59e-08	1.11e-06	1.87702
Lipids and lipid-like molecules	M697T276	PG 31:5; PG(9:0/22:5)	neg	down	0.401476	7.52e-05	0.000572	1.77154
Lipids and lipid-like molecules	M425T161	Prenyl arabinosyl-(1-&gt;6)-glucoside	neg	down	0.39878	2.58e-09	1.27e-07	1.87255
other compound	M353T341	Monolinolenin (9c,12c,15c)	pos	down	0.394408	5.99e-06	7e-05	1.84367
Organoheterocyclic compounds	M70T48	1-Pyrroline	pos	down	0.394066	5.7e-12	1.27e-09	1.8932
Organoheterocyclic compounds	M411T352	Risperidone	pos	down	0.393182	1.57e-06	2.33e-05	1.84169
Lipids and lipid-like molecules	M453T281	Ganodosterone	neg	down	0.384129	0.0119581	0.038497	1.57951
Organic acids and derivatives	M231T146	DL-Leu-DL-Val	pos	down	0.383648	0.000696733	0.003724	1.89181
Organooxygen compounds	M447T166	Benzyl O-[arabinofuranosyl-(1-&gt;6)-glucoside]	neg	down	0.381649	0.00298915	0.012502	1.87972
Organic acids and derivatives	M233T75	Ile-Thr	pos	down	0.381161	0.00259676	0.011112	1.69336
Phenylpropanoids and polyketides	M201T234	Xanthotoxol	neg	down	0.375738	3.15e-07	6.29e-06	1.94091
Lipids and lipid-like molecules	M955T301	Ginsenoside Ro	neg	down	0.375182	1.45e-06	2.17e-05	1.93452
Organic oxygen compounds	M399T128	Isopropyl apiosylglucoside	neg	down	0.366651	3.19e-14	4.37e-11	1.96282
Organic oxygen compounds	M325T157	trans-o-Coumaric acid 2-glucoside	neg	down	0.363621	6.31e-07	1.11e-05	1.92979
Phenylpropanoids and polyketides	M161T293	6-Methylcoumarin	pos	down	0.361473	0.000486037	0.002739	1.9364
Organic acids and derivatives	M253T137	Ser-Phe	pos	down	0.359908	5.58e-11	6.69e-09	1.98759
Organic acids and derivatives	M221T149	Gly-Phe	neg	down	0.359547	0.000318158	0.001929	1.88907
Organic acids and derivatives	M262T47	Glu-Asn	pos	down	0.359541	0.00179975	0.008196	1.91261
Organic acids and derivatives	M295T152	Tyr-Ile	pos	down	0.357928	4.71e-06	5.73e-05	1.97534
Organic acids and derivatives	M233T130	Thr-Leu	pos	down	0.357876	9.01e-08	2.37e-06	2.00012
Lipids and lipid-like molecules	M489T275	21beta-Hydroxyhederagenin	pos	down	0.356655	6.99e-09	2.83e-07	1.99636
other compound	M375T360	Budlein A	pos	down	0.352139	1.4e-12	5.08e-10	2.00622
Organic oxygen compounds	M344T157	cis-beta-D-Glucosyl-2-hydroxycinnamate	pos	down	0.342202	2.37e-06	3.25e-05	2.03665
Organic acids and derivatives	M154T43	L-Histidine	neg	down	0.341271	1.04e-08	3.92e-07	2.02639
Organic acids and derivatives	M295T128	Aspartame	pos	down	0.338817	2.34e-15	1.28e-11	2.05022
Lipids and lipid-like molecules	M195T263	(S)-p-Mentha-1,8-dien-10-yl acetate	pos	down	0.334937	2.99e-09	1.41e-07	2.05185
Organic acids and derivatives	M217T109	Valyl-Valine	pos	down	0.330546	6.1e-06	7.1e-05	2.06361
Organic acids and derivatives	M280T137	Asn-Phe	pos	down	0.323218	1.38e-06	2.1e-05	2.08417
Organic oxygen compounds	M503T168	(S)-Multifidol 2-[apiosyl-(1-&gt;6)-glucoside]	neg	down	0.320865	9.36e-09	3.6e-07	2.06982
Lipids and lipid-like molecules	M203T442	alpha-Curcumene	pos	down	0.308542	1.13e-05	0.000117	2.1088
Organic acids and derivatives	M223T128	Gly-Phe	pos	down	0.306635	0.00291859	0.012253	2.07928
Lipids and lipid-like molecules	M213T262	Dihydrojasmonic acid	pos	down	0.293295	3.23e-12	8.24e-10	2.18148
other compound	M293T263	9-Oxo-10E,12Z,15Z-octadecatrienoic acid	pos	down	0.291464	1.17e-12	4.85e-10	2.18836
Lipids and lipid-like molecules	M275T263	Nandrolone	pos	down	0.286855	1.64e-12	5.48e-10	2.19967
Organic acids and derivatives	M276T48	Gln-Glu	pos	down	0.275895	3.34e-07	6.59e-06	2.22981
Lipids and lipid-like molecules	M205T441	(-)-beta-Elemene	pos	down	0.269941	8.02e-05	0.000605	2.24621
Organic acids and derivatives	M265T150	Val-Phe	pos	down	0.259115	6.64e-07	1.15e-05	2.28104
Organic acids and derivatives	M187T115	3-Fumarylpyruvate	pos	down	0.22709	3.41e-05	0.000296	2.39567
Lipids and lipid-like molecules	M443T149	Cynaroside A	neg	down	0.217689	9.97e-12	1.94e-09	2.41886
Nucleosides, nucleotides, and analogues	M274T73	2'-Deoxyadenosine	pos	down	0.206143	2.65e-07	5.59e-06	2.45316
Organoheterocyclic compounds	M217T142	L-1,2,3,4-Tetrahydro-beta-carboline-3-carboxylic acid	pos	down	0.191141	2.44e-07	5.29e-06	2.54034
Phenylpropanoids and polyketides	M275T415	Rutacultin	pos	down	0.11135	1.51e-12	5.33e-10	2.91351
Lipids and lipid-like molecules	M925T317	Saikosaponin C	neg	down	0.102391	7.76e-09	3.06e-07	2.95183
other compound	M388T397	Pyraclostrobin	pos	down	0.087927	1.51e-07	3.64e-06	3.02592

## Sheet: Table S3
Table S3. Primer information
Gene	Primer sequence 5′-3’	Product length (bp)
GAPDH	F: ATGGACCATCAGCAAAGGAC	117
	R: GGTAGCACTTTCCCAACAGC
TRINITY_DN6974_c0_g1_i2	F:AGTGTGGTGCTGGTTGGTGATG	133
	R:CCGATGTTGGTTCTGACTTGATTGC
TRINITY_DN12193_c0_g5_i1	F:TGGTTCACAGCGGAAGAAGCAATC	144
	R:CCTCGTTCTGGACTTGGTTGTTGG
TRINITY_DN11157_c0_g7_i1	F:GATGCGTAAGACTTCCACCTCTCAC	137
	R:CCGAACCTACTGTCCCATTCTTGC
TRINITY_DN12062_c0_g4_i1	F:GGAAGTCTCTGGCTGTGGATGTTG	106
	R:TCCTGGAACGCAATAGCACAAGC
TRINITY_DN12770_c0_g2_i1	F:GCACCACTTCAGGCTACGACATG	136
	R:TTTGCCAGGCGAAGGACAGTTC
TRINITY_DN13793_c1_g3_i3	F:AAATCTGCCACCATCTCCTCGAAAG	88
	R:CTTAGTGCTATGTGCGGGTCTTGG
TRINITY_DN14317_c0_g7_i1	F:GCAAAATGGAGCCGTTTCAATCCC	145
	R:TCATTAAGTCGCTTCCTTCGCCTTC
TRINITY_DN13726_c0_g3_i2	F:TGCTTGCTGGAGGAACTAATACGAC	137
	R:CTCCGTGATTCTTGACTTGCCTCTG
TRINITY_DN12102_c0_g3_i1	F:ACTTCCGTAACAGCACTTGCCTATG	143
	R:TCTACCACCGTTTCCACAAACTTCC
TRINITY_DN10596_c0_g1_i1	F:CTTAGCCGAGTCCATTGCACTACC	150
	R:AGAGCTGTTGGTGGTCTTGTTGTG
